# Supplementary material for: High Incidence of Pathogenic Streptococcus agalactiae ST485 Strain in Pregnant/Puerperal Women and Isolation of Hyper-Virulent Human CC67 Strain
Source: Front Microbiol. 2018 Feb 6;9:50. doi: 10.3389/fmicb.2018.00050 (PMC5808242; doi:10.3389/fmicb.2018.00050)
Supplement: Supplementary file 1 [file Table1.XLS]

## Sheet: table s1
Table S1. Information of the 92 invasive GBS strains.
strain	Species	Location/hospital	Sex	Patient age	Disease	Culture source	Molecular serotype	ST type	CC type
NNA001	S. agalactiae	Nangning/A	female	31	Threatened abortion	Amniotic fluid	Ⅴ	19	19
NNA002	S. agalactiae	Nangning/A	female	29	Cervicitis	Cervical secretions	Ⅲ	19	19
NNA003	S. agalactiae	Nangning/A	female	34	Infection of cesarean section	Liquor puris	Ⅲ	335	19
NNA004	S. agalactiae	Nangning/A	female	27	Premature rupture of membranes	Amniotic fluid	Ⅰa	23	23
NNA005	S. agalactiae	Nangning/A	female	33	Threatened abortion	Cervical secretions	Ⅰb	12	12
NNA006	S. agalactiae	Nangning/A	female	30	Threatened abortion	Cervical secretions	Ⅴ	929	67
NNA007	S. agalactiae	Nangning/A	female	35	Threatened abortion	Cervical secretions	Ⅰa	485	103
NNA008	S. agalactiae	Nangning/A	male	48	Urethritis	Urethral secretions	Ⅴ	19	19
NNA009	S. agalactiae	Nangning/A	female	36	Pelvic inflammatory disease	Cervical secretions	Ⅱ	751	12
NNA010	S. agalactiae	Nangning/A	female	34	Premature rupture of membranes	Cervical secretions	Ⅲ	19	19
NNA011	S. agalactiae	Nangning/A	female	20	Cervicitis	Cervical secretions	Ⅰa	23	23
NNA012	S. agalactiae	Nangning/A	female	30d	LOD	Blood	Ⅲ	17	17
NNA013	S. agalactiae	Nangning/A	female	33	Premature rupture of membranes	Amniotic fluid	Ⅲ	19	19
NNA014	S. agalactiae	Nangning/A	female	24	Premature rupture of membranes	Amniotic fluid	Ⅴ	19	19
NNA015	S. agalactiae	Nangning/A	female	24	Cervicitis	Cervical secretions	Ⅴ	19	19
NNA016	S. agalactiae	Nangning/A	female	30	Cervicitis	Cervical secretions	Ⅲ	17	17
NNA017	S. agalactiae	Nangning/A	female	24	Premature rupture of membranes	Cervical secretions	Ⅲ	17	17
NNA018	S. agalactiae	Nangning/A	female	34	Premature rupture of membranes	Amniotic fluid	Ⅰb	8	12
NNA019	S. agalactiae	Nangning/A	female	23	Threatened abortion	Cervical secretions	Ⅲ	862	103
NNA020	S. agalactiae	Nangning/A	female	35	Threatened abortion	Cervical secretions	Ⅲ	19	19
NNA021	S. agalactiae	Nangning/A	female	28	Premature delivery	Cervical secretions	Ⅰb	12	12
NNA022	S. agalactiae	Nangning/A	female	29	Threatened abortion	Cervical secretions	Ⅲ	651	103
NNA023	S. agalactiae	Nangning/A	female	41	Premature rupture of membranes	Amniotic fluid	Ⅴ	19	19
NNA024	S. agalactiae	Nangning/A	female	28	Threatened abortion	Cervical secretions	Ⅲ	408	19
NNA025	S. agalactiae	Nangning/A	female	28	Premature rupture of membranes	Amniotic fluid	Ⅲ	19	19
NNA026	S. agalactiae	Nangning/A	female	25	Threatened abortion	Cervical secretions	Ⅱ	652	12
NNA027	S. agalactiae	Nangning/A	female	40	Urethritis	Urethral secretions	Ⅰa	23	23
NNA028	S. agalactiae	Nangning/A	female	28	Threatened abortion	Cervical secretions	Ⅰa	485	103
NNA029	S. agalactiae	Nangning/A	female	29	Premature rupture of membranes	Amniotic fluid	Ⅲ	17	17
NNA030	S. agalactiae	Nangning/A	female	28	Premature rupture of membranes	Amniotic fluid	Ⅲ	19	19
NNA031	S. agalactiae	Nangning/A	female	34	Vaginitis	Vaginal secretions	Ⅰb	12	12
NNA032	S. agalactiae	Nangning/A	female	33	Late production	Cervical secretions	Ⅰb	12	12
NNA033	S. agalactiae	Nangning/A	female	36	Threatened abortion	Cervical secretions	Ⅲ	27	19
NNA034	S. agalactiae	Nangning/A	female	25	Pelvic inflammatory disease	Cervical secretions	Ⅲ	19	19
NNA035	S. agalactiae	Nangning/A	female	23	Pelvic inflammatory disease	Cervical secretions	Ⅰa	23	23
NNA036	S. agalactiae	Nangning/A	female	12	Chronic suppurative sinusitis	Liquor puris	Ⅰa	485	103
NNA037	S. agalactiae	Nangning/A	female	31	Ectopic pregnancy	Cervical secretions	Ⅰb	12	12
NNA038	S. agalactiae	Nangning/A	female	32	Premature rupture of membranes	Amniotic fluid	Ⅴ	1	1
NNA039	S. agalactiae	Nangning/A	female	46	Cervicitis	Cervical secretions	Ⅱ	28	19
NNA040	S. agalactiae	Nangning/A	female	33	Inevitable abortion	Cervical secretions	Ⅲ	19	19
NNA041	S. agalactiae	Nangning/A	female	28	Pelvic inflammatory disease	Cervical secretions	Ⅴ	19	19
NNA042	S. agalactiae	Nangning/A	female	25	Premature rupture of membranes	Amniotic fluid	Ⅰa	485	103
NNA043	S. agalactiae	Nangning/A	female	5	Bronchopneumonia	Sputum	Ⅱ	10	12
NNA044	S. agalactiae	Nangning/A	female	28	Pelvic inflammatory disease	Cervical secretions	Ⅴ	19	19
NNA045	S. agalactiae	Nangning/A	female	25	Premature rupture of membranes	Amniotic fluid	Ⅰa	485	103
NNA046	S. agalactiae	Nangning/A	female	5	Bronchopneumonia	Sputum	Ⅱ	10	12
NNA047	S. agalactiae	Nangning/A	female	25	Cervicitis	Cervical secretions	Ⅲ	651	103
NNA048	S. agalactiae	Nangning/A	female	37	Premature rupture of membranes	Amniotic fluid	Ⅴ	1	1
NNA049	S. agalactiae	Nangning/A	female	42	Pelvic inflammatory disease	Cervical secretions	Ⅲ	17	17
NNA050	S. agalactiae	Nangning/A	female	6h	EOD	Blood	Ⅲ	17	17
NNA051	S. agalactiae	Nangning/B	female	4	Urethritis	Urine	Ⅰb	12	12
NNB001	S. agalactiae	Nangning/B	female	30	Vaginitis	Vaginal secretions	Ⅲ	19	19
NNB002	S. agalactiae	Nangning/B	female	26	Vaginitis	Vaginal secretions	Ⅰa	485	103
NNB003	S. agalactiae	Nangning/B	female	47	Vaginitis	Vaginal secretions	Ⅰa	930	103
NNB004	S. agalactiae	Nangning/B	female	28	Vaginitis	Vaginal secretions	Ⅰa	930	103
NNB005	S. agalactiae	Nangning/B	female	42	Vaginitis	Vaginal secretions	Ⅴ	19	19
NNB006	S. agalactiae	Nangning/B	female	21	Vaginitis	Vaginal secretions	Ⅰb	10	12
NNB007	S. agalactiae	Nangning/B	male	3d	EOD	Blood	Ⅲ	17	17
NNB008	S. agalactiae	Nangning/B	male	2d	EOD	Sputum	Ⅰa	485	103
NNB009	S. agalactiae	Nangning/B	female	41	Vaginitis	Vaginal secretions	Ⅰa	485	103
NNB010	S. agalactiae	Nangning/B	female	19	Vaginitis	Vaginal secretions	Ⅱ	751	12
NNB011	S. agalactiae	Nangning/B	female	53	Vaginitis	Vaginal secretions	Ⅰa	23	23
NNB012	S. agalactiae	Nangning/B	female	43	Vaginitis	Vaginal secretions	Ⅰb	12	12
NNB013	S. agalactiae	Nangning/B	female	22	Vaginitis	Vaginal secretions	Ⅲ	19	19
NNB014	S. agalactiae	Nangning/B	male	15d	LOD	Blood	Ⅲ	17	17
NNC001	S. agalactiae	Nangning/C	female	6d	EOD	Liquor puris	Ⅲ	17	17
NNC002	S. agalactiae	Nangning/C	male	36	Male infertility	Urine	Ⅲ	17	17
NNC003	S. agalactiae	Nangning/C	female	47	Urethritis	Urine	Ⅲ	27	19
NNC004	S. agalactiae	Nangning/C	male	82	Fever	Blood	Ⅰb	12	12
NND001	S. agalactiae	Nangning/D	female	54	Diabetes mellitus	Urine	Ⅰb	12	12
NND002	S. agalactiae	Nangning/D	male	36	Urethritis	Urethral secretions	Ⅰa	23	23
NND003	S. agalactiae	Nangning/D	female	28	Urethritis	Urethral secretions	Ⅰa	23	23
BSE001	S. agalactiae	Baise/E	female	26	Vaginitis	Vaginal secretions	Ⅰb	10	12
BSE002	S. agalactiae	Baise/E	female	37	Vaginitis	Vaginal secretions	Ⅲ	651	103
BSE003	S. agalactiae	Baise/E	male	40	Urethritis	Urine	Ⅴ	931	67
BSE004	S. agalactiae	Baise/E	female	22	Vaginitis	Vaginal secretions	Ⅲ	61	67
BSE005	S. agalactiae	Baise/E	male	24	Urethritis	Urine	Ⅲ	19	19
BSE006	S. agalactiae	Baise/E	male	17	Dermatosis	Liquor puris	Ⅴ	19	19
BSE007	S. agalactiae	Baise/E	female	83	Cardiovascular disease	Vaginal secretions	Ⅴ	19	19
BSE008	S. agalactiae	Baise/E	female	30	Vaginitis	Vaginal secretions	Ⅰa	23	23
BSE009	S. agalactiae	Liuzhu/F	female	34	Threatened abortion	Amniotic fluid	Ⅰa	485	103
BSE010	S. agalactiae	Liuzhu/F	female	40	Vaginitis	Vaginal secretions	Ⅰa	485	103
LZF001	S. agalactiae	Liuzhu/F	female	28	Vaginitis	Vaginal secretions	Ⅴ	19	19
LZF002	S. agalactiae	Liuzhu/F	female	33	Threatened abortion	Amniotic fluid	Ⅲ	928	19
LZF003	S. agalactiae	Liuzhu/F	female	23	Vaginitis	Vaginal secretions	Ⅰa	485	103
LZF004	S. agalactiae	Liuzhu/F	female	30	Cervicitis	Cervical secretions	Ⅰa	103	103
LZF005	S. agalactiae	Liuzhu/F	female	36	Vaginitis	Vaginal secretions	Ⅰa	23	23
LZF006	S. agalactiae	Liuzhu/F	female	31	Cervicitis	Cervical secretions	Ⅲ	19	19
LZF007	S. agalactiae	Liuzhu/F	female	31	Threatened abortion	Cervical secretions	Ⅰb	12	12
LZF008	S. agalactiae	Liuzhu/F	female	33	Vaginitis	Vaginal secretions	Ⅰa	23	23
LZF009	S. agalactiae	Liuzhu/F	female	26	Threatened abortion	Cervical secretions	Ⅰa	485	103
LZF010	S. agalactiae	Liuzhu/F	female	22	Cervicitis	Cervical secretions	Ⅰa	485	103
