# Supplementary material for: High Incidence of Pathogenic Streptococcus agalactiae ST485 Strain in Pregnant/Puerperal Women and Isolation of Hyper-Virulent Human CC67 Strain
Source: Front Microbiol. 2018 Feb 6;9:50. doi: 10.3389/fmicb.2018.00050 (PMC5808242; doi:10.3389/fmicb.2018.00050)
Supplement: Supplementary file 3 [file Table3.XLSX]

## Sheet: table
Table S3. The information of 48 S. agalactiae strains selected to construct Phylogenetic tree base on whole genomes.
isolate	host	source	diseases	capsular serotype	ST type	CC type	geographic location	year	Assembly; BioProject; BioSample
SS1	Homo sapiens	blood	invasive	V	ST1	CC1	USA	1992	GCA_001026925.1; PRJNA274384; SAMN03329971
GBS ST1	Canis lupus familiaris	gumline	unknown	V	ST1	CC1	USA	2015	GCA_001448985.1; PRJNA296923; SAMN04111187
09mas018883	Bos taurus	milk	mastitis	V	ST1	CC1	Sweden	unknown	GCA_000427035.1; PRJEB1693; PRJNA208674
MRI Z1-012	Bos taurus	unknown	opportunistic infection	IV	ST2	CC2	unknown	unknown	GCA_000289315.1; PRJNA190440; PRJNA86385; SAMN00993343
LMG 15092	Homo sapiens	vaginal tract	opportunistic infection	II	ST2	CC2	unknown	unknown	GCA_000288955.1; PRJNA190415; PRJNA86283; SAMN00991125
GB00679	Homo sapiens	unknown	opportunistic infection	II	ST2	CC2	unknown	unknown	GCA_000290475.1; PRJNA190490; PRJNA86533; SAMN00991168
A909	Homo sapiens	blood	sepsis	Ia	ST7	CC7	USA	1966	GCA_000012705.1; PRJNA326; SAMN02604011
GD201008-001	Oreochromis sp.	unknown	meningitis	Ia	ST7	CC7	China	2010	GCA_000299135.1; PRJNA169338; PRJNA175780
CF01173	Oncorhynchus mykiss	unknown	unknown	Ia	ST7	CC7	Great Britain	unknown	GCA_000347435.1; PRJEB1145; PRJNA193794
BSU450	Homo sapiens	unknown	opportunistic infection	Ib	ST10	CC10	unknown	unknown	GCA_000289035.1; PRJNA190419; PRJNA86295; SAMN00991121
GB00202	Homo sapiens	unknown	opportunistic infection	Ib	ST10	CC10	unknown	unknown	GCA_000289515.1; PRJNA190466; PRJNA86485; SAMN00991147
GB00864	Homo sapiens	unknown	opportunistic infection	II	ST10	CC10	unknown	unknown	GCA_000290455.1; PRJNA190491; PRJNA86535; SAMN00991166
CCUG 29376	unknown	unknown	unknown	Ib	ST12	CC12	unknown	unknown	GCA_000311525.1; PRJNA198316; PRJNA86217; SAMN00991064
FSL S3-442	Homo sapiens	unknown	unknown	Ib	ST12	CC12	unknown	unknown	GCA_000311125.1; PRJNA198308; PRJNA86189; SAMN00991079
MRI Z1-198	Tursiops	unknown	opportunistic infection	Ib	ST12	CC12	unknown	unknown	GCA_000310645.1; PRJNA198347; PRJNA86329; SAMN00993779
COH1	Homo sapiens	unknown	sepsis	Ⅲ	ST17	CC17	USA	unknown	GCA_000167775.1; PRJNA15609; PRJNA54317; SAMN02435877
NGBS128	Homo sapiens	blood	unknown	III	ST17	CC17	Canada	2010	GCA_001552035.1 ; PRJNA293561 ; SAMN04007140
GB00112	Homo sapiens	unknown	unknown	III	ST17	CC17	Canada	1999	GCA_000291585.1; PRJNA161909; PRJNA180763; SAMN01084069
GBS2-NM	Homo sapiens	blood	sepsis	II	ST22	CC17	USA	2012	GCA_000831125.1; PRJNA243854 ; SAMN05771130
BSU442	Homo sapiens	opportunistic infection	unknown	II	ST22	CC17	unknown	unknown	GCA_000289055.1; PRJNA86301 ; SAMN00991118
MC627	Homo sapiens	stool	bacteremia	II	ST22	CC17	unknown	unknown	GCA_000419095.2; PRJNA203067; SAMN02436765
18RS21	Homo sapiens	umbilicus	meningitis	II	ST19	CC19	USA	unknown	GCA_000167715.1; PRJNA15605; PRJNA54309; SAMN02435897
2603V/R	Homo sapiens	unknown	meningitis	V	ST110	CC19	USA	unknown	GCA_000007265.1; PRJNA330; PRJNA57943
CCUG 19094	Homo sapiens	blood	opportunistic infection	III	ST19	CC19	unknown	unknown	GCA_000288675.1; PRJNA190401; PRJNA86209; SAMN00991067
515	Homo sapiens	cerebrospinal fluid	meningitis	Ia	ST23	CC23	USA	unknown	GCA_000167735.1; PRJNA15606; PRJNA54311; SAMN02435850
NEM316	Homo sapiens	blood	meningitis	Ⅲ	ST23	CC23	France	unknown	GCA_000196055.1; PRJNA334; SAMEA3138330
GB00867	Homo sapiens	unknown	opportunistic infection	Ia	ST23	CC23	unknown	unknown	GCA_000289595.1; PRJNA190493; PRJNA86539; SAMN00991431
FSL S3-034	Bos taurus	unknown	opportunistic infection	II	ST61	CC61	unknown	unknown	GCA_000322565.1; PRJNA198382; PRJNA86149; SAMN02436209
FSL S3-043	Bos taurus	unknown	opportunistic infection	III	ST61	CC61	unknown	unknown	GCA_000323145.1; PRJNA198376; PRJNA86165; SAMN01888214
LDS 623	Bos taurus	unknown	opportunistic infection	III	ST61	CC61	unknown	unknown	GCA_000310265.1; PRJNA198364; PRJNA86429; SAMN00993323
FSL S3-026	Bos taurus	bovine milk	mastitis	III	ST67	CC67	USA	2000	GCA_000221325.2; PRJNA179702; PRJNA46683; SAMN02428925
FSL S3-586	Bos taurus	unknown	unknown	II	ST67	CC67	unknown	unknown	GCA_000310365.1; PRJNA86143; SAMN00993335
NNA006	Homo sapiens	Cervical secretions	Threatened abortion	V	ST929	CC67	China	2015	NAYM00000000; PRJNA380039; SAMN06624933
BSE003	Homo sapiens	Urine	Urethritis	V	ST931	CC67	China	2015	NAWI00000000; PRJNA380039; SAMN06624990
BSE004	Homo sapiens	Vaginal secretions	Vaginitis	III	ST61	CC67	China	2015	NAWH00000000; PRJNA380039; SAMN06624991
LZF004	Homo sapiens	Cervical secretions	Cervicitis	Ia	ST103	CC103	China	2014	NAYX00000000; PRJNA380039; SAMN06624921
GBS85147	Homo sapiens	oropharynx	recurrent pharyngitis	Ia	ST103	CC103	Brazil	2013	GCA_001266635.1; PRJNA263907; SAMN03108598
C001	Bos taurus	bovine milk	mastitis	Ia	ST103	CC103	China	2014	CP008813
MRI Z1-023	Bos taurus	unknown	opportunistic infection	Ia	ST103	CC103	unknown	unknown	GCA_000311425.1; PRJNA198354; PRJNA86389; SAMN00993342
M19	Bos taurus	milk from dairy cow	mastitis	Ia	ST103	CC103	China	2010	GCA_001708205.1; PRJNA273437; SAMN03292190
BSE009	Homo sapiens	Amniotic fluid	Threatened abortion	Ia	ST485	CC103	China	2014	CP020387; PRJNA380039; SAMN06624950
BSU108	Homo sapiens	unknown	opportunistic infection	Ia	STnew	CC103	unknown	unknown	GCA_000290015.1; PRJNA190427; PRJNA86325; SAMN00991130
BSU451	unknown	unknown	unknown	Ia	ST103	CC103	unknown	unknown	GCA_000311385.1; PRJNA198344; PRJNA86309; SAMN00991131
DK-B-USS-084	Bos taurus	unknown	mastitis	Ia	ST103	CC103	Finland	1996	GCA_001018615.1; PRJNA278931 ; SAMN03434995
LADL-90-503	Hybrid striped bass	brain	meningitis	Ib	ST260	CC552	USA	1990	GCA_000344905.1; PRJEB1142; PRJNA192793
STIR-CD-17	Oreochromis sp.	heart	meningitis	Ib	ST260	CC552	Honduras	2008	GCA_000295815.1; PRJNA180877; PRJNA74531; SAMN02470563
SA20-06	Oreochromis sp.	kidney	meningitis	Ib	ST553	CC552	Brazil	2006	GCA_000302475.2; SAMN02603506; PRJNA174852
138P	Oreochromis sp.	kidney	meningitis	Ib	ST261	CC552	USA	2007	GCA_000599965.1; PRJNA226756 ; SAMN02689812
