# Supplementary material for: High Incidence of Pathogenic Streptococcus agalactiae ST485 Strain in Pregnant/Puerperal Women and Isolation of Hyper-Virulent Human CC67 Strain
Source: Front Microbiol. 2018 Feb 6;9:50. doi: 10.3389/fmicb.2018.00050 (PMC5808242; doi:10.3389/fmicb.2018.00050)
Supplement: Supplementary file 4 [file Table4.XLSX]

## Sheet: table s3
Table S4. The mortality of tilapia infected with the 92 invasive GBS strains.
Strain	Infective dose (CFU/fish)	Time post infection(hour/h,day/d)																Total
		12h	1d	2d	3d	4d	5d	6d	7d	8d	9d	10d	11d	12d	13d	14d	15d
NNA001	1.0 × 109	0	1	1	1	2	0	1	0	1	0	1	0	0	0	0	0	8
NNA001	1.0 × 106	0	0	1	0	0	1	0	1	0	1	0	0	0	0	0	0	4
NNA002	1.0 × 109	0	2	0	0	0	0	0	0	0	0	0	0	0	0	0	0	2
NNA002	1.0 × 106	0	0	0	0	0	0	0	0	0	0	0	0	0	0	0	0	0
NNA003	1.0 × 109	0	0	0	1	1	0	2	0	0	1	0	1	0	0	0	0	6
NNA003	1.0 × 106	0	0	0	0	0	2	0	0	0	0	1	0	0	0	0	0	3
NNA004	1.0 × 109	2	6	1	0	0	0	1	0	0	0	0	0	0	0	0	0	10
NNA004	1.0 × 106	0	1	0	0	0	1	0	0	1	0	1	0	0	0	0	0	4
NNA005	1.0 × 109	3	5	1	1	0	0	0	0	0	0	0	0	0	0	0	0	10
NNA005	1.0 × 106	0	0	2	0	0	1	0	0	1	1	0	0	0	0	0	0	5
NNA006	1.0 × 109	0	3	5	1	0	0	0	0	0	0	0	0	0	0	0	0	9
NNA006	1.0 × 106	0	0	0	1	0	0	1	0	1	0	1	0	0	0	0	0	4
NNA007	1.0 × 109	0	0	0	0	1	1	1	0	0	0	0	0	0	0	0	0	3
NNA007	1.0 × 106	0	0	0	0	0	0	0	0	0	0	0	0	0	0	0	0	0
NNA008	1.0 × 109	1	1	2	0	2	0	1	0	0	0	0	0	0	0	0	0	7
NNA008	1.0 × 106	0	0	0	0	2	0	0	1	0	0	0	0	0	0	0	0	3
NNA009	1.0 × 109	0	1	0	0	1	0	2	1	1	0	0	0	0	0	0	0	6
NNA009	1.0 × 106	0	0	0	1	0	0	0	0	0	0	0	0	0	0	0	0	1
NNA010	1.0 × 109	0	0	1	0	0	0	1	0	0	1	1	0	0	0	0	0	4
NNA010	1.0 × 106	0	0	0	0	0	0	0	0	0	0	0	0	0	0	0	0	0
NNA011	1.0 × 109	4	2	1	2	0	0	0	0	0	0	0	0	0	0	0	0	9
NNA011	1.0 × 106	0	0	1	1	0	0	2	0	1	0	0	0	0	0	0	0	5
NNA012	1.0 × 109	0	1	0	0	1	2	1	0	1	0	0	0	0	0	0	0	6
NNA012	1.0 × 106	0	0	0	0	0	1	0	1	0	0	0	0	0	0	0	0	2
NNA013	1.0 × 109	0	0	1	0	1	0	0	0	0	1	0	0	0	0	0	0	3
NNA013	1.0 × 106	0	0	0	0	0	0	0	0	0	0	0	0	0	0	0	0	0
NNA014	1.0 × 109	6	1	3	0	0	0	0	0	0	0	0	0	0	0	0	0	10
NNA014	1.0 × 106	0	0	0	1	2	0	0	1	0	0	0	1	0	0	0	0	5
NNA015	1.0 × 109	0	2	1	1	3	0	1	0	0	0	0	0	0	0	0	0	8
NNA015	1.0 × 106	0	0	1	0	0	0	2	0	0	0	1	0	0	0	0	0	4
NNA016	1.0 × 109	0	0	1	1	0	0	2	2	0	0	0	0	0	0	0	0	6
NNA016	1.0 × 106	0	0	0	0	0	0	0	0	0	0	1	0	0	0	0	0	1
NNA017	1.0 × 109	4	3	1	0	1	0	0	0	0	0	0	0	0	0	0	0	9
NNA017	1.0 × 106	0	1	0	1	0	3	0	0	0	0	1	0	0	0	0	0	6
NNA018	1.0 × 109	0	0	0	0	0	1	1	0	0	0	0	0	0	0	0	0	2
NNA018	1.0 × 106	0	0	0	0	0	0	0	0	0	0	0	0	0	0	0	0	0
NNA019	1.0 × 109	0	0	0	0	1	1	1	2	1	0	0	0	0	0	0	0	6
NNA019	1.0 × 106	0	0	0	1	0	0	0	0	1	0	0	0	0	0	0	0	2
NNA020	1.0 × 109	0	0	0	0	0	0	1	1	0	0	0	1	0	0	0	0	3
NNA020	1.0 × 106	0	0	0	0	0	0	0	0	0	0	0	0	0	0	0	0	0
NNA021	1.0 × 109	0	1	0	0	0	1	1	0	0	0	0	0	0	0	0	0	3
NNA021	1.0 × 106	0	0	0	0	0	0	0	0	0	0	0	0	0	0	0	0	0
NNA022	1.0 × 109	0	0	0	0	1	1	0	0	0	0	0	0	1	0	0	0	3
NNA022	1.0 × 106	0	0	0	0	0	0	0	0	0	0	0	0	0	0	0	0	0
NNA023	1.0 × 109	0	1	1	2	1	0	2	0	0	0	0	0	0	0	0	0	7
NNA023	1.0 × 106	0	1	0	0	0	0	0	1	0	0	1	0	0	0	0	0	3
NNA024	1.0 × 109	0	0	0	0	0	0	0	0	0	0	0	0	0	0	0	0	0
NNA024	1.0 × 106	0	0	0	0	0	0	0	0	0	0	0	0	0	0	0	0	0
NNA025	1.0 × 109	0	0	0	0	0	0	1	2	0	0	0	0	0	0	0	0	3
NNA025	1.0 × 106	0	0	0	0	0	0	0	0	0	0	0	0	0	0	0	0	0
NNA026	1.0 × 109	1	0	0	0	1	0	1	1	1	0	0	0	0	0	0	0	5
NNA026	1.0 × 106	0	0	1	0	0	1	0	0	1	0	0	0	0	0	0	0	3
NNA027	1.0 × 109	1	6	2	0	1	0	0	0	0	0	0	0	0	0	0	0	10
NNA027	1.0 × 106	0	0	0	0	3	0	0	0	2	0	1	0	0	0	0	0	6
NNA028	1.0 × 109	0	0	0	0	0	0	0	0	0	0	0	0	0	0	0	0	0
NNA028	1.0 × 106	0	0	0	0	0	0	0	0	0	0	0	0	0	0	0	0	0
NNA029	1.0 × 109	0	2	0	0	3	1	0	0	0	0	0	0	0	0	0	0	6
NNA029	1.0 × 106	0	0	0	0	0	0	1	0	0	0	0	0	0	0	0	0	1
NNA030	1.0 × 109	0	0	0	1	0	0	1	0	0	1	0	0	0	0	0	0	3
NNA030	1.0 × 106	0	0	0	0	0	0	0	0	0	0	0	0	0	0	0	0	0
NNA031	1.0 × 109	0	0	0	0	0	0	0	0	0	0	0	0	0	0	0	0	0
NNA031	1.0 × 106	0	0	0	0	0	0	0	0	0	0	0	0	0	0	0	0	0
NNA032	1.0 × 109	0	0	0	0	1	0	1	0	1	0	0	0	0	0	0	0	3
NNA032	1.0 × 106	0	0	0	0	0	0	0	0	0	0	0	0	0	0	0	0	0
NNA033	1.0 × 109	0	0	0	1	0	2	1	0	0	1	0	0	0	0	0	0	5
NNA033	1.0 × 106	0	1	0	0	0	0	0	0	0	0	1	0	0	0	0	0	2
NNA034	1.0 × 109	0	0	0	1	0	2	0	0	0	0	0	0	0	0	0	0	3
NNA034	1.0 × 106	0	0	0	0	0	0	0	0	0	0	0	0	0	0	0	0	0
NNA035	1.0 × 109	4	2	2	0	2	0	0	0	0	0	0	0	0	0	0	0	10
NNA035	1.0 × 106	0	0	0	1	0	0	1	1	2	1	0	0	0	0	0	0	6
NNA036	1.0 × 109	0	0	0	1	0	0	1	0	0	1	0	0	0	0	0	0	3
NNA036	1.0 × 106	0	0	0	0	0	0	0	0	0	0	0	0	0	0	0	0	0
NNA037	1.0 × 109	1	2	0	2	0	1	2	0	0	0	0	0	0	0	0	0	8
NNA037	1.0 × 106	0	0	1	0	0	0	0	3	0	0	0	0	0	0	0	0	4
NNA038	1.0 × 109	0	0	0	0	0	0	0	0	0	0	0	0	0	0	0	0	0
NNA038	1.0 × 106	0	0	0	0	0	0	0	0	0	0	0	0	0	0	0	0	0
NNA039	1.0 × 109	1	2	1	2	0	1	0	0	0	1	0	0	0	0	0	0	8
NNA039	1.0 × 106	0	0	0	0	1	1	0	0	0	1	0	0	0	0	0	0	3
NNA040	1.0 × 109	0	0	0	0	0	0	0	0	0	0	0	0	0	0	0	0	0
NNA040	1.0 × 106	0	0	0	0	0	0	0	0	0	0	0	0	0	0	0	0	0
NNA041	1.0 × 109	0	2	1	1	0	2	0	1	0	0	0	0	0	0	0	0	7
NNA041	1.0 × 106	0	0	0	1	0	0	1	0	0	0	1	0	0	0	0	0	3
NNA042	1.0 × 109	0	1	1	0	1	1	0	1	0	1	0	0	0	0	0	0	6
NNA042	1.0 × 106	0	0	0	0	0	0	1	0	1	0	0	0	0	0	0	0	2
NNA043	1.0 × 109	0	0	0	1	0	0	0	1	0	0	0	1	0	0	0	0	3
NNA043	1.0 × 106	0	0	0	0	0	0	0	0	0	0	0	0	0	0	0	0	0
NNA044	1.0 × 109	1	2	0	2	0	1	1	0	0	1	0	0	0	0	0	0	8
NNA044	1.0 × 106	0	0	0	1	0	0	2	0	0	0	0	0	0	0	0	0	3
NNA045	1.0 × 109	0	0	2	1	0	0	0	2	0	0	0	0	0	0	0	0	5
NNA045	1.0 × 106	0	0	0	0	0	0	0	0	1	0	0	0	0	0	0	0	1
NNA046	1.0 × 109	0	0	0	0	1	0	1	0	0	0	0	0	0	0	0	0	2
NNA046	1.0 × 106	0	0	0	0	0	0	0	0	0	0	0	0	0	0	0	0	0
NNA047	1.0 × 109	0	0	0	0	2	0	0	0	0	0	0	0	0	0	0	0	2
NNA047	1.0 × 106	0	0	0	0	0	0	0	0	0	0	0	0	0	0	0	0	0
NNA048	1.0 × 109	10	0	0	0	0	0	0	0	0	0	0	0	0	0	0	0	10
NNA048	1.0 × 106	0	2	0	1	1	2	0	1	0	0	0	0	0	0	0	0	7
NNA049	1.0 × 109	7	2	0	0	0	1	0	0	0	0	0	0	0	0	0	0	10
NNA049	1.0 × 106	0	2	0	0	2	0	1	0	1	0	0	0	0	0	0	0	6
NNA050	1.0 × 109	1	1	1	3	1	1	0	0	0	0	0	0	0	0	0	0	8
NNA050	1.0 × 106	0	0	0	0	0	3	1	0	0	0	1	0	0	0	0	0	5
NNA051	1.0 × 109	0	0	1	0	0	0	0	0	1	0	0	1	0	0	0	0	3
NNA051	1.0 × 106	0	0	0	0	0	0	0	0	0	0	0	0	0	0	0	0	0
NNB001	1.0 × 109	0	0	0	0	0	0	0	2	0	0	0	0	0	0	0	0	2
NNB001	1.0 × 106	0	0	0	0	0	0	0	0	0	0	0	0	0	0	0	0	0
NNB002	1.0 × 109	0	0	1	0	1	1	1	1	0	0	0	0	0	0	0	0	5
NNB002	1.0 × 106	0	0	0	0	1	0	0	0	0	0	1	0	0	0	0	0	2
NNB003	1.0 × 109	4	5	1	0	0	0	0	0	0	0	0	0	0	0	0	0	10
NNB003	1.0 × 106	0	0	1	0	1	0	2	1	0	0	0	0	0	0	0	0	5
NNB004	1.0 × 109	3	4	2	1	0	0	0	0	0	0	0	0	0	0	0	0	10
NNB004	1.0 × 106	0	0	1	1	2	0	0	1	0	1	0	0	0	0	0	0	6
NNB005	1.0 × 109	0	7	0	0	0	1	0	1	0	0	0	0	0	0	0	0	9
NNB005	1.0 × 106	0	1	0	2	0	0	1	0	0	1	1	0	0	0	0	0	6
NNB006	1.0 × 109	0	0	0	0	0	0	0	0	0	0	0	0	0	0	0	0	0
NNB006	1.0 × 106	0	0	0	0	0	0	0	0	0	0	0	0	0	0	0	0	0
NNB007	1.0 × 109	0	0	1	0	0	1	0	0	1	2	0	0	0	0	0	0	5
NNB007	1.0 × 106	0	0	0	1	0	0	0	0	0	0	0	0	0	0	0	0	1
NNB008	1.0 × 109	0	1	0	0	1	0	1	0	2	0	1	0	0	0	0	0	6
NNB008	1.0 × 106	0	0	0	0	0	1	0	1	0	0	0	0	0	0	0	0	2
NNB009	1.0 × 109	0	0	0	0	0	0	0	0	0	0	0	0	0	0	0	0	0
NNB009	1.0 × 106	0	0	0	0	0	0	0	0	0	0	0	0	0	0	0	0	0
NNB010	1.0 × 109	0	2	0	1	3	0	1	0	1	0	0	0	0	0	0	0	8
NNB010	1.0 × 106	0	0	1	0	0	0	0	1	0	0	1	1	0	0	0	0	4
NNB011	1.0 × 109	8	0	0	0	0	1	0	0	0	0	0	0	0	0	0	0	9
NNB011	1.0 × 106	0	1	1	0	0	0	2	0	0	1	1	0	0	0	0	0	6
NNB012	1.0 × 109	0	0	1	0	0	1	0	0	0	0	0	1	0	0	0	0	3
NNB012	1.0 × 106	0	0	0	0	0	0	0	0	0	0	0	0	0	0	0	0	0
NNB013	1.0 × 109	0	0	1	0	0	0	1	0	1	0	0	0	0	0	0	0	3
NNB013	1.0 × 106	0	0	0	0	0	0	0	0	0	0	0	0	0	0	0	0	0
NNB014	1.0 × 109	0	1	2	1	1	1	0	1	0	0	0	0	0	0	0	0	7
NNB014	1.0 × 106	0	0	1	0	0	1	0	1	0	0	0	0	0	0	0	0	3
NNC001	1.0 × 109	0	1	1	2	1	2	0	0	0	0	0	0	0	0	0	0	7
NNC001	1.0 × 106	0	1	0	0	0	0	2	0	0	0	0	0	0	0	0	0	3
NNC002	1.0 × 109	0	0	2	0	0	0	1	0	1	0	1	0	0	0	0	0	5
NNC002	1.0 × 106	0	0	0	1	0	0	0	0	0	0	0	0	0	0	0	0	1
NNC003	1.0 × 109	0	0	0	0	0	0	0	0	0	0	0	0	0	0	0	0	0
NNC003	1.0 × 106	0	0	0	0	0	0	0	0	0	0	0	0	0	0	0	0	0
NNC004	1.0 × 109	0	1	0	1	0	2	0	0	2	0	0	0	0	0	0	0	6
NNC004	1.0 × 106	0	0	0	0	1	0	0	1	0	1	0	0	0	0	0	0	3
NND001	1.0 × 109	0	0	0	0	0	0	0	0	0	0	0	0	0	0	0	0	0
NND001	1.0 × 106	0	0	0	0	0	0	0	0	0	0	0	0	0	0	0	0	0
NND002	1.0 × 109	8	0	1	0	0	0	0	0	0	0	0	0	0	0	0	0	9
NND002	1.0 × 106	0	0	3	0	0	1	0	1	0	0	0	0	0	0	0	0	5
NND003	1.0 × 109	7	0	2	0	0	0	0	0	0	0	0	0	0	0	0	0	9
NND003	1.0 × 106	0	1	1	1	0	1	0	1	0	1	0	0	0	0	0	0	6
BSE001	1.0 × 109	0	1	2	1	1	0	2	0	1	0	0	0	0	0	0	0	8
	1.0 × 106	0	0	0	0	1	1	0	2	0	0	0	0	0	0	0	0	4
BSE002	1.0 × 109	0	0	0	1	0	1	1	0	0	1	0	0	1	0	0	0	5
	1.0 × 106	0	0	0	0	1	0	0	0	0	1	0	0	0	0	0	0	2
BSE003	1.0 × 109	1	0	1	1	2	0	1	0	1	1	0	0	0	0	0	0	8
BSE003	1.0 × 106	0	0	0	0	1	0	0	1	0	1	0	0	0	0	0	0	3
BSE004	1.0 × 109	1	2	4	1	1	0	0	0	0	0	0	0	0	0	0	0	9
BSE004	1.0 × 106	0	0	0	1	1	2	0	1	0	0	0	0	0	0	0	0	5
BSE005	1.0 × 109	0	0	1	0	0	0	0	1	0	0	0	0	0	0	0	0	2
BSE005	1.0 × 106	0	0	0	0	0	0	0	0	0	0	0	0	0	0	0	0	0
BSE006	1.0 × 109	1	0	2	1	2	0	1	1	0	0	0	0	0	0	0	0	8
BSE006	1.0 × 106	0	1	0	0	0	0	1	0	0	1	0	0	0	0	0	0	3
BSE007	1.0 × 109	1	0	1	1	1	2	0	1	0	0	0	0	0	0	0	0	7
BSE007	1.0 × 106	0	0	0	0	0	0	1	1	0	0	2	0	0	0	0	0	4
BSE008	1.0 × 109	3	3	1	0	2	0	0	0	0	0	0	0	0	0	0	0	9
BSE008	1.0 × 106	0	0	0	1	0	1	2	0	0	2	0	0	0	0	0	0	6
BSE009	1.0 × 109	0	0	0	0	2	0	2	1	0	0	0	0	0	0	0	0	5
BSE009	1.0 × 106	0	0	1	0	0	0	0	0	0	0	0	0	0	0	0	0	1
BSE010	1.0 × 109	0	0	0	0	0	2	3	1	0	0	0	0	0	0	0	0	6
BSE010	1.0 × 106	0	0	0	0	0	1	0	0	0	1	0	0	0	0	0	0	2
LZF001	1.0 × 109	1	1	0	2	1	2	0	1	0	0	0	0	0	0	0	0	8
LZF001	1.0 × 106	0	0	1	0	1	0	0	0	1	0	2	0	0	0	0	0	5
LZF002	1.0 × 109	0	0	0	0	0	0	0	0	0	0	0	0	0	0	0	0	0
LZF002	1.0 × 106	0	0	0	0	0	0	0	0	0	0	0	0	0	0	0	0	0
LZF003	1.0 × 109	0	0	0	0	0	0	0	0	0	0	0	0	0	0	0	0	0
LZF003	1.0 × 106	0	0	0	0	0	0	0	0	0	0	0	0	0	0	0	0	0
LZF004	1.0 × 109	2	3	4	0	1	0	0	0	0	0	0	0	0	0	0	0	10
LZF004	1.0 × 106	0	1	0	0	2	0	1	0	1	0	0	0	0	0	0	0	5
LZF005	1.0 × 109	4	3	1	2	0	0	0	0	0	0	0	0	0	0	0	0	10
LZF005	1.0 × 106	0	0	0	0	1	3	0	1	0	1	0	0	0	0	0	0	6
LZF006	1.0 × 109	0	0	0	0	0	0	1	0	0	0	1	0	0	0	0	0	2
LZF006	1.0 × 106	0	0	0	0	0	0	0	0	0	0	0	0	0	0	0	0	0
LZF007	1.0 × 109	0	0	0	0	0	0	0	0	0	0	0	0	0	0	0	0	0
LZF007	1.0 × 106	0	0	0	0	0	0	0	0	0	0	0	0	0	0	0	0	0
LZF008	1.0 × 109	2	6	0	1	0	0	0	0	0	0	0	0	0	0	0	0	9
LZF008	1.0 × 106	0	1	0	3	0	0	0	1	0	0	0	0	0	0	0	0	5
LZF009	1.0 × 109	0	0	0	0	0	0	0	0	0	0	0	0	0	0	0	0	0
LZF009	1.0 × 106	0	0	0	0	0	0	0	0	0	0	0	0	0	0	0	0	0
LZF010	1.0 × 109	0	0	0	0	0	0	0	0	0	0	0	0	0	0	0	0	0
LZF010	1.0 × 106	0	0	0	0	0	0	0	0	0	0	0	0	0	0	0	0	0
HN016	1.0 × 109	6	2	2	0	0	0	0	0	0	0	0	0	0	0	0	0	10
HN017	1.0 × 106	0	2	1	2	0	1	0	1	0	0	0	0	0	0	0	0	7
